# Supplementary material for: Organizational adaptation to working from home in a crisis situation (COVID-19): the interaction between leaders’ openness and followers’ voice
Source: Front Psychol. 2023 May 25;14:1181807. doi: 10.3389/fpsyg.2023.1181807 (PMC10249677; doi:10.3389/fpsyg.2023.1181807)
Supplement: Supplementary file 1 [file Data_Sheet_1.ZIP]

Archive with 1 entries (1 files):
- EmployeeVoice_LeadershipOpenness_HO_424_20230207.sav
