# Supplementary material for: Organizational adaptation to working from home in a crisis situation (COVID-19): the interaction between leaders’ openness and followers’ voice
Source: Front Psychol. 2023 May 25;14:1181807. doi: 10.3389/fpsyg.2023.1181807 (PMC10249677; doi:10.3389/fpsyg.2023.1181807)
Supplement: Supplementary file 2 [file Data_Sheet_2.xlsx]

## Sheet: Munka1
Implied (for all variables) Correlations (Group number 1 - Default model)
	home_office_százalék	LO	Aff	PsyS	Int	Prohib	Promo	voice5_C_h	voice6_C_h	voice7_C_h	voice8_C_h	voice4_C_m	voice3_C_m	voice2_C_m	voice1_C_m	org_comm1_C_A	org_comm2_C_A	org_comm3_C_A	org_comm4_C_A	mot16_C_Int	mot12_C_Int	mot7_C_Int	voice9_C_s	voice10_C_s	voice11_C_s_R	voice12_C_s	voice13_C_s_R	voice14_C_s	leadership_openness2	leadership_openness1
home_office_százalék	1
LO	0.135	1
Aff	0.091	0.377	1
PsyS	0.072	0.521	0.523	1
Int	0.093	0.39	0.588	0.352	1
Prohib	-0.033	0.182	0.182	0.457	0.203	1
Promo	-0.034	0.301	0.256	0.515	0.281	0.771	1
voice5_C_h	-0.026	0.141	0.141	0.354	0.157	0.774	0.597	1
voice6_C_h	-0.027	0.147	0.148	0.37	0.165	0.81	0.624	0.627	1
voice7_C_h	-0.025	0.139	0.139	0.349	0.156	0.765	0.59	0.592	0.62	1
voice8_C_h	-0.026	0.144	0.145	0.362	0.161	0.794	0.612	0.614	0.643	0.607	1
voice4_C_m	-0.023	0.202	0.172	0.346	0.188	0.517	0.671	0.4	0.419	0.396	0.41	1
voice3_C_m	-0.028	0.248	0.211	0.425	0.231	0.636	0.825	0.492	0.515	0.486	0.504	0.553	1
voice2_C_m	-0.029	0.261	0.222	0.447	0.243	0.668	0.867	0.517	0.541	0.511	0.53	0.582	0.715	1
voice1_C_m	-0.028	0.247	0.21	0.422	0.23	0.632	0.82	0.489	0.512	0.483	0.501	0.55	0.676	0.711	1
org_comm1_C_A	0.074	0.308	0.818	0.427	0.481	0.149	0.21	0.115	0.121	0.114	0.118	0.141	0.173	0.182	0.172	1
org_comm2_C_A	0.082	0.339	0.9	0.47	0.53	0.164	0.231	0.127	0.133	0.126	0.13	0.155	0.19	0.2	0.189	0.736	1
org_comm3_C_A	0.084	0.35	0.927	0.485	0.546	0.169	0.238	0.131	0.137	0.129	0.134	0.159	0.196	0.206	0.195	0.759	0.835	1
org_comm4_C_A	0.082	0.342	0.906	0.473	0.533	0.165	0.232	0.128	0.134	0.126	0.131	0.156	0.192	0.201	0.19	0.741	0.815	0.84	1
mot16_C_Int	0.082	0.343	0.517	0.31	0.879	0.179	0.247	0.138	0.145	0.137	0.142	0.166	0.204	0.214	0.202	0.423	0.466	0.48	0.469	1
mot12_C_Int	0.084	0.351	0.53	0.317	0.901	0.183	0.253	0.142	0.148	0.14	0.145	0.17	0.208	0.219	0.207	0.434	0.477	0.492	0.48	0.792	1
mot7_C_Int	0.073	0.306	0.463	0.277	0.786	0.16	0.221	0.124	0.129	0.122	0.127	0.148	0.182	0.191	0.181	0.378	0.416	0.429	0.419	0.691	0.708	1
voice9_C_s	0.046	0.333	0.334	0.639	0.225	0.292	0.329	0.226	0.237	0.223	0.232	0.221	0.272	0.286	0.27	0.273	0.301	0.31	0.303	0.198	0.203	0.177	1
voice10_C_s	0.055	0.399	0.4	0.766	0.27	0.35	0.394	0.271	0.283	0.268	0.278	0.265	0.325	0.342	0.323	0.327	0.36	0.371	0.363	0.237	0.243	0.212	0.489	1
voice11_C_s_R	0.024	0.174	0.175	0.335	0.118	0.153	0.172	0.118	0.124	0.117	0.121	0.116	0.142	0.15	0.141	0.143	0.157	0.162	0.159	0.104	0.106	0.093	0.214	0.256	1
voice12_C_s	0.02	0.142	0.143	0.274	0.096	0.125	0.141	0.097	0.101	0.096	0.099	0.095	0.116	0.122	0.116	0.117	0.129	0.133	0.13	0.085	0.087	0.076	0.175	0.21	0.092	1
voice13_C_s_R	0.027	0.194	0.195	0.372	0.131	0.17	0.192	0.132	0.138	0.13	0.135	0.129	0.158	0.166	0.157	0.159	0.175	0.18	0.176	0.115	0.118	0.103	0.238	0.285	0.125	0.102	1
voice14_C_s	0.051	0.372	0.373	0.714	0.251	0.326	0.368	0.253	0.264	0.25	0.259	0.247	0.303	0.319	0.302	0.305	0.336	0.346	0.338	0.221	0.227	0.198	0.457	0.547	0.239	0.195	0.266	1
leadership_openness2	0.125	0.929	0.351	0.484	0.362	0.169	0.28	0.131	0.137	0.129	0.134	0.188	0.231	0.243	0.23	0.287	0.315	0.325	0.318	0.318	0.326	0.285	0.309	0.37	0.162	0.132	0.18	0.346	1
leadership_openness1	0.123	0.909	0.343	0.473	0.354	0.165	0.274	0.128	0.134	0.126	0.131	0.184	0.226	0.237	0.225	0.28	0.308	0.318	0.311	0.311	0.319	0.278	0.302	0.362	0.158	0.129	0.176	0.338	0.845	1
